# Supplementary material for: ﻿Sedum shunhuangense (Crassulaceae), a new species from Hunan, China
Source: PhytoKeys. 2025 Sep 12;262:305–20. doi: 10.3897/phytokeys.262.159097 (PMC12449692; doi:10.3897/phytokeys.262.159097)
Supplement: XML Treatment for Sedum shunhuangense [file phytokeys.262.159097-treatment1.xml]

<!DOCTYPE tp:taxon-treatment
  PUBLIC "-//TaxonX//DTD Taxonomic Treatment Publishing DTD v0 20100105//EN" "tax-treatment-NSO.dtd">
<tp:taxon-treatment xmlns:tp="http://www.plazi.org/taxpub"><tp:treatment-meta><kwd-group><label>Taxon classification</label><kwd>
              <named-content content-type="kingdom">Plantae</named-content>
            </kwd><kwd>
              <named-content content-type="order">Saxifragales</named-content>
            </kwd><kwd>
              <named-content content-type="family">Crassulaceae</named-content>
            </kwd></kwd-group><mixed-citation publication-type="journal"><person-group><name><surname>Feng</surname><given-names>Zi-Lin</given-names></name><name><surname>Liao</surname><given-names>Xiao-Wen</given-names></name><name><surname>Deng</surname><given-names>Du</given-names></name><name><surname>Tang</surname><given-names>Long-Ping</given-names></name><name><surname>Meng</surname><given-names>Shi-Yong</given-names></name><name><surname>Wu</surname><given-names>Lei</given-names></name></person-group><article-title>﻿<italic><tp:taxon-name><tp:taxon-name-part taxon-name-part-type="genus" reg="Sedum">Sedum</tp:taxon-name-part> <tp:taxon-name-part taxon-name-part-type="species" reg="shunhuangense">shunhuangense</tp:taxon-name-part></tp:taxon-name></italic> (<tp:taxon-name><tp:taxon-name-part taxon-name-part-type="family">Crassulaceae</tp:taxon-name-part></tp:taxon-name>), a new species from Hunan, China</article-title><source>PhytoKeys</source><day>12</day><month>09</month><year>2025</year><volume>262</volume><fpage>305</fpage><lpage>320</lpage><pub-id pub-id-type="doi">10.3897/phytokeys.262.159097</pub-id></mixed-citation></tp:treatment-meta><tp:nomenclature><label>﻿</label><tp:taxon-name><object-id xmlns:xlink="http://www.w3.org/1999/xlink" content-type="arpha" xlink:type="simple">3D6528C3-1AF7-5DA3-930B-405B1DF727C3</object-id>
            <tp:taxon-name-part taxon-name-part-type="genus" reg="Sedum">Sedum</tp:taxon-name-part>
            <tp:taxon-name-part taxon-name-part-type="species" reg="shunhuangense">shunhuangense</tp:taxon-name-part>
            <object-id xmlns:xlink="http://www.w3.org/1999/xlink" content-type="ipni" xlink:type="simple">urn:lsid:ipni.org:names:77369128-1</object-id>
          </tp:taxon-name><tp:taxon-authority>L.Wu &amp; Z.L.Feng</tp:taxon-authority><tp:taxon-status xmlns:xlink="http://www.w3.org/1999/xlink" xlink:type="simple">sp. nov.</tp:taxon-status><xref ref-type="fig" rid="F1">Figs 1</xref><xref ref-type="fig" rid="F3">, 3</xref><xref ref-type="fig" rid="F4">, 4</xref></tp:nomenclature><tp:treatment-sec sec-type="material" id="SECID0EJFAI"><title>Type.</title><p>China • Hunan, Yongzhou Don’an County, Shunhuang Mountain, 668 m; <named-content xmlns:xlink="http://www.w3.org/1999/xlink" content-type="dwc:verbatimCoordinates" xlink:type="simple"><named-content content-type="geo-json" specific-use="{&#34;type&#34;:&#34;Point&#34;,&#34;coordinates&#34;:[111.063706,26.458914]}" id="NCID0ESFAI" xlink:type="simple">26°27'32.09"N, 111°03'49.34"E</named-content></named-content>, 21 July 2024, <italic>X.W.Liao et al. SHS2154</italic> (Holotype: CSFI!, Isotype: PEY!).</p></tp:treatment-sec><tp:treatment-sec sec-type="diagnosis" id="SECID0EZFAI"><title>Diagnosis.</title><p>Phylogenetic analyses (Fig. <xref ref-type="fig" rid="F2">2</xref>) reveal that <italic><tp:taxon-name><tp:taxon-name-part taxon-name-part-type="genus" reg="Sedum">S.</tp:taxon-name-part> <tp:taxon-name-part taxon-name-part-type="species" reg="shunhuangense">shunhuangense</tp:taxon-name-part></tp:taxon-name></italic> forms a sister group with <italic><tp:taxon-name><tp:taxon-name-part taxon-name-part-type="genus" reg="Sedum">S.</tp:taxon-name-part> <tp:taxon-name-part taxon-name-part-type="species" reg="lipingense">lipingense</tp:taxon-name-part></tp:taxon-name></italic> and <italic><tp:taxon-name><tp:taxon-name-part taxon-name-part-type="genus" reg="Sedum">S.</tp:taxon-name-part> <tp:taxon-name-part taxon-name-part-type="species" reg="wilsonii">wilsonii</tp:taxon-name-part></tp:taxon-name></italic>. However, this species can be obviously distinguished from its allied species by the upper leaves aggregated at the flowering stem apex to form inflorescence bracts. Notably, <italic><tp:taxon-name><tp:taxon-name-part taxon-name-part-type="genus" reg="Sedum">S.</tp:taxon-name-part> <tp:taxon-name-part taxon-name-part-type="species" reg="shunhuangense">shunhuangense</tp:taxon-name-part></tp:taxon-name></italic> shows distant phylogenetic relationships with <italic><tp:taxon-name><tp:taxon-name-part taxon-name-part-type="genus" reg="Sedum">S.</tp:taxon-name-part> <tp:taxon-name-part taxon-name-part-type="species" reg="alfredii">alfredii</tp:taxon-name-part></tp:taxon-name></italic> and <italic><tp:taxon-name><tp:taxon-name-part taxon-name-part-type="genus" reg="Sedum">S.</tp:taxon-name-part> <tp:taxon-name-part taxon-name-part-type="species" reg="yangjifengensis">yangjifengensis</tp:taxon-name-part></tp:taxon-name></italic>; convergent evolution is observed in their phenotypic traits, particularly in inflorescence architecture and leaf morphology. However, it can be unequivocally distinguished by the following combination of characters (Table <xref ref-type="table" rid="T1">1</xref>): (1) subequal sepals (vs. markedly unequal in both <italic><tp:taxon-name><tp:taxon-name-part taxon-name-part-type="genus" reg="Sedum">S.</tp:taxon-name-part> <tp:taxon-name-part taxon-name-part-type="species" reg="alfredii">alfredii</tp:taxon-name-part></tp:taxon-name></italic> and <italic><tp:taxon-name><tp:taxon-name-part taxon-name-part-type="genus" reg="Sedum">S.</tp:taxon-name-part> <tp:taxon-name-part taxon-name-part-type="species" reg="yangjifengensis">yangjifengensis</tp:taxon-name-part></tp:taxon-name></italic>); (2) papillate seed coat (vs. smooth in <italic><tp:taxon-name><tp:taxon-name-part taxon-name-part-type="genus" reg="Sedum">S.</tp:taxon-name-part> <tp:taxon-name-part taxon-name-part-type="species" reg="alfredii">alfredii</tp:taxon-name-part></tp:taxon-name></italic>); and (3) alternate leaves with caducous basal leaves during anthesis (vs. opposite leaves with persistent lower leaves in <italic><tp:taxon-name><tp:taxon-name-part taxon-name-part-type="genus" reg="Sedum">S.</tp:taxon-name-part> <tp:taxon-name-part taxon-name-part-type="species" reg="yangjifengensis">yangjifengensis</tp:taxon-name-part></tp:taxon-name></italic>).</p><fig id="F3" position="float" orientation="portrait"><object-id xmlns:xlink="http://www.w3.org/1999/xlink" content-type="doi" xlink:type="simple">10.3897/phytokeys.262.159097.figure3</object-id><object-id xmlns:xlink="http://www.w3.org/1999/xlink" content-type="arpha" xlink:type="simple">0256BC28-74E2-5FF9-A126-CA51F79A2823</object-id><label>Figure 3.</label><caption><p><italic><tp:taxon-name><tp:taxon-name-part taxon-name-part-type="genus" reg="Sedum">Sedum</tp:taxon-name-part> <tp:taxon-name-part taxon-name-part-type="species" reg="shunhuangense">shunhuangense</tp:taxon-name-part></tp:taxon-name></italic> L.Wu &amp; Z.L.Feng, sp. nov. A. Fruiting plant; B. Flower; C. Immature fruit; D. Infructescence; E. Flower bud; F. Leaf. Drawn by Bi-Shan Li.</p></caption><graphic xmlns:xlink="http://www.w3.org/1999/xlink" xlink:href="phytokeys-262-305_article-159097__-g003.jpg" position="float" orientation="portrait" xlink:type="simple" id="oo_1414838.jpg"><uri content-type="original_file" xlink:type="simple">https://binary.pensoft.net/fig/1414838</uri></graphic></fig></tp:treatment-sec><tp:treatment-sec sec-type="description" id="SECID0ENKAI"><title>Description.</title><p>Perennial succulent herb, glabrous throughout. Root system fibrous. Vegetative stems red, ascending, usually unbranched, 4.0–12.5 cm tall, 1.0–3.0 mm in diameter. Floral stems arising from apex or leaf axils of vegetative stems, basally unbranched, ascending, 0.6–4.5 cm tall, 0.5–1.5 mm in diameter. Leaves alternate, flat, slightly thickened; lacking basal leaves; lower leaves caducous at flowering, upper leaves 3–4 clustered at stem apex; leaf blade narrowly triangular to elliptic, spurless, petiolate, 0.9–2.5 cm long, 0.5–2.0 cm wide, apex obtuse, base attenuate, margin entire. Bracts leaf-like, borne at flower base, elliptic to obovate-spatulate, sessile, 4.0–8.0 mm long, 1.0–4.0 mm wide, apex acuminate, margin entire. Inflorescence lax corymbose-cymose, 2.5–6.0 cm wide; main axis reduced or absent, trichotomously branched from base into 3 subequal primary branches; each primary branch dichotomously divided apically into 2 secondary branches with scorpioid curvature, flowers alternate and secund, 1 per node. Flower sessile. Calyx 5-merous, subequal, basally connate, spurless, narrowly triangular, fleshy, flat, green, margin entire, 0.7–1.5 mm long, 0.5–0.8 mm wide, apex mucronate. Petals 5, free, pale yellow, narrowly triangular with a mucronate apex, 3.0–7.0 mm long, 1.2–1.5 mm wide, apex without appendages, base not constricted. Stamens 10, erect at anthesis, arranged in 2 whorls; antepetalous stamens 1.5–3.0 mm long, inserted slightly above petal base; antisepalous stamens 3.0–5.2 mm long; anthers black. Nectar scales 5, broadly cuneate, apex truncate, pale yellow. Style ca. 1.1 mm long. Carpels 3.0–4.0 mm long, erect, basally connate; ovules ca. 16 per locule. Follicles stellate-spreading at maturity, ca. 5.0 mm long, basally connate, ventrally carinate. Seeds numerous, ellipsoid, brown, 0.6 mm long, 0.3 mm wide; seed coat ornamentation papillate.</p><fig id="F4" position="float" orientation="portrait"><object-id xmlns:xlink="http://www.w3.org/1999/xlink" content-type="doi" xlink:type="simple">10.3897/phytokeys.262.159097.figure4</object-id><object-id xmlns:xlink="http://www.w3.org/1999/xlink" content-type="arpha" xlink:type="simple">4B2F1F01-1F16-5BE2-A524-5030C4EBB423</object-id><label>Figure 4.</label><caption><p>Holotype of <italic><tp:taxon-name><tp:taxon-name-part taxon-name-part-type="genus" reg="Sedum">Sedum</tp:taxon-name-part> <tp:taxon-name-part taxon-name-part-type="species" reg="shunhuangense">shunhuangense</tp:taxon-name-part></tp:taxon-name> SHS2154</italic> (CSFI).</p></caption><graphic xmlns:xlink="http://www.w3.org/1999/xlink" xlink:href="phytokeys-262-305_article-159097__-g004.jpg" position="float" orientation="portrait" xlink:type="simple" id="oo_1414839.jpg"><uri content-type="original_file" xlink:type="simple">https://binary.pensoft.net/fig/1414839</uri></graphic></fig></tp:treatment-sec><tp:treatment-sec sec-type="distribution" id="SECID0ELLAI"><title>Geographical distribution and habitat.</title><p>Currently, <italic><tp:taxon-name><tp:taxon-name-part taxon-name-part-type="genus" reg="Sedum">S.</tp:taxon-name-part> <tp:taxon-name-part taxon-name-part-type="species" reg="shunhuangense">shunhuangense</tp:taxon-name-part></tp:taxon-name></italic> is known only from damp limestone cliffs at elevations of 700–1000 m in the Shunhuangshan National Nature Reserve, Hunan Province, China (Fig. <xref ref-type="fig" rid="F5">5</xref>). This species usually lives on moss-covered rocks in secondary broad-leaved forests. Its deciduous lower leaves during anthesis may represent an adaptive strategy to optimize resource allocation in nutrient-poor rocky crevices, reflecting the genus’s phenotypic plasticity in heterogeneous habitats. The narrow distribution of this species suggests potential cryptic diversity or specialized adaptive mechanisms yet to be uncovered within the Nanling-Yunnan-Guizhou Plateau transitional zone. Therefore, it is urgent to carry out further investigations.</p><fig id="F5" position="float" orientation="portrait"><object-id xmlns:xlink="http://www.w3.org/1999/xlink" content-type="doi" xlink:type="simple">10.3897/phytokeys.262.159097.figure5</object-id><object-id xmlns:xlink="http://www.w3.org/1999/xlink" content-type="arpha" xlink:type="simple">888223D7-D52A-5A8F-AFD1-7CC8999BE59B</object-id><label>Figure 5.</label><caption><p>Distribution of <italic><tp:taxon-name><tp:taxon-name-part taxon-name-part-type="genus" reg="Sedum">Sedum</tp:taxon-name-part> <tp:taxon-name-part taxon-name-part-type="species" reg="shunhuangense">shunhuangense</tp:taxon-name-part></tp:taxon-name></italic> L.Wu &amp; Z.L.Feng in Hunan Province, China. Red circles indicate holotype and paratype localities.</p></caption><graphic xmlns:xlink="http://www.w3.org/1999/xlink" xlink:href="phytokeys-262-305_article-159097__-g005.jpg" position="float" orientation="portrait" xlink:type="simple" id="oo_1414840.jpg"><uri content-type="original_file" xlink:type="simple">https://binary.pensoft.net/fig/1414840</uri></graphic></fig></tp:treatment-sec><tp:treatment-sec sec-type="phenology" id="SECID0EYMAI"><title>Phenology.</title><p>Flowering from June to July; fruiting from August to October.</p></tp:treatment-sec><tp:treatment-sec sec-type="etymology" id="SECID0E4MAI"><title>Etymology.</title><p><italic><tp:taxon-name><tp:taxon-name-part taxon-name-part-type="genus" reg="Sedum">Sedum</tp:taxon-name-part> <tp:taxon-name-part taxon-name-part-type="species" reg="shunhuangense">shunhuangense</tp:taxon-name-part></tp:taxon-name></italic> L.Wu &amp; Z.L.Feng, with the epithet derived from its type locality, Shunhuang Mountain. The nomenclature follows the International Code of Nomenclature for <tp:taxon-name><tp:taxon-name-part taxon-name-part-type="above-family">Algae</tp:taxon-name-part></tp:taxon-name>, <tp:taxon-name><tp:taxon-name-part taxon-name-part-type="kingdom">Fungi</tp:taxon-name-part></tp:taxon-name>, and Plants (<xref ref-type="bibr" rid="B25">Turland et al. 2018</xref>), with holotype and paratype specimens permanently deposited.</p></tp:treatment-sec><tp:treatment-sec sec-type="Chinese name (assigned here)" id="SECID0E3NAI"><title>Chinese name (assigned here).</title><p>shùn huáng jǐng tiān (舜皇景天).</p></tp:treatment-sec><tp:treatment-sec sec-type="conservation status" id="SECID0EBOAI"><title>Conservation status.</title><p>Comprehensive surveys within the protected area confirm that <italic><tp:taxon-name><tp:taxon-name-part taxon-name-part-type="genus" reg="Sedum">S.</tp:taxon-name-part> <tp:taxon-name-part taxon-name-part-type="species" reg="shunhuangense">shunhuangense</tp:taxon-name-part></tp:taxon-name></italic> is strictly confined to limestone habitats on Shunhuang Mountain, with a total area of occupancy (<abbrev xmlns:xlink="http://www.w3.org/1999/xlink" xlink:title="area of occupancy" id="ABBRID0ESOAI" xlink:type="simple">AOO</abbrev>) of approximately 0.028 km<sup>2</sup> (significantly below the 10 km<sup>2</sup> threshold). The current population comprises approximately 200 mature individuals. Although one subpopulation adjacent to a tourist trail faces habitat degradation risks, the spatially proximal distribution of both subpopulations does not meet the fragmentation criterion. Consequently, Standard B is inapplicable. Under Criterion D of the IUCN Red List (<xref ref-type="bibr" rid="B12">IUCN 2023</xref>) (50 &lt; total mature individuals &lt; 250), this species is assessed as Endangered (EN).</p></tp:treatment-sec><tp:treatment-sec sec-type="material" id="SECID0E5OAI"><title>Additional specimens examined (paratypes).</title><p><bold>China</bold> • <bold>Hunan</bold>: Yongzhou County, Damiaokou Town, Pangutang, on moss-covered rocks in secondary broad-leaved forest, elevation 668 m, <named-content xmlns:xlink="http://www.w3.org/1999/xlink" content-type="dwc:verbatimCoordinates" xlink:type="simple"><named-content content-type="geo-json" specific-use="{&#34;type&#34;:&#34;Point&#34;,&#34;coordinates&#34;:[111.035333,26.401031]}" id="NCID0ELPAI" xlink:type="simple">26°24'03.71"N, 111°02'07.20"E</named-content></named-content>, 13 July 2025, <italic>Xiao-Wen Liao &amp; Lu Zhu, SHS0908</italic> (PEY); • Yongzhou County, Damiaokou Town, Niulongqi, <named-content xmlns:xlink="http://www.w3.org/1999/xlink" content-type="dwc:verbatimCoordinates" xlink:type="simple"><named-content content-type="geo-json" specific-use="{&#34;type&#34;:&#34;Point&#34;,&#34;coordinates&#34;:[111.063706,26.458914]}" id="NCID0EVPAI" xlink:type="simple">26°27'32.09"N, 111°03'49.34"E</named-content></named-content>, 21 July 2024, <italic>Xiao-Wen Liao &amp; Lu Zhu, SHS2154</italic> (CSFI).</p></tp:treatment-sec><tp:treatment-sec><!--Section generated to contain objects referenced in tp:taxon-treatment.--><fig id="F1" position="float" orientation="portrait"><object-id xmlns:xlink="http://www.w3.org/1999/xlink" content-type="doi" xlink:type="simple">10.3897/phytokeys.262.159097.figure1</object-id><object-id xmlns:xlink="http://www.w3.org/1999/xlink" content-type="arpha" xlink:type="simple">68A3EB1A-A496-56C5-8A6D-B68E8F2CCD1A</object-id><label>Figure 1.</label><caption><p>Morphology of <italic><tp:taxon-name><tp:taxon-name-part taxon-name-part-type="genus" reg="Sedum">Sedum</tp:taxon-name-part> <tp:taxon-name-part taxon-name-part-type="species" reg="shunhuangense">shunhuangense</tp:taxon-name-part></tp:taxon-name></italic> L.Wu &amp; Z.L.Feng, sp. nov. A. Habitat; B. Whole plant; C. Habitat; D. Front view of infructescence; E. Leaf transition; F. Lateral view of infructescence; G. Sepals; H. Seed; I. Flowers; J. Oppositipetalous stamen; K. Nectar scale. Scale bars: 1 cm (B, D, E); 0.5 cm (F, I, J); 1 mm (G); 0.3 mm (H); 0.1 mm (K). A, C, D, I. Photographed by Xiao Wen Liao (Pangutang area, voucher <italic>SHS0908</italic>); B, E, F, G, H, J, K. Photographed by Zi Lin Feng (Niulongqi area, voucher <italic>SHS2154</italic>).</p></caption><graphic xmlns:xlink="http://www.w3.org/1999/xlink" xlink:href="phytokeys-262-305_article-159097__-g001.jpg" position="float" orientation="portrait" xlink:type="simple" id="oo_1414836.jpg"><uri content-type="original_file" xlink:type="simple">https://binary.pensoft.net/fig/1414836</uri></graphic></fig><fig id="F2" position="float" orientation="portrait"><object-id xmlns:xlink="http://www.w3.org/1999/xlink" content-type="doi" xlink:type="simple">10.3897/phytokeys.262.159097.figure2</object-id><object-id xmlns:xlink="http://www.w3.org/1999/xlink" content-type="arpha" xlink:type="simple">AA123CAD-9AA1-5015-86FB-137550F0F581</object-id><label>Figure 2.</label><caption><p>Maximum likelihood tree based on ITS sequences for Eastern Asian species of <italic><tp:taxon-name><tp:taxon-name-part taxon-name-part-type="genus" reg="Sedum">Sedum</tp:taxon-name-part></tp:taxon-name></italic>. Numbers near the nodes are the SHapproximate likelihood ratio test (left, SHaLRT) and ultrafast bootstrap (right, <abbrev xmlns:xlink="http://www.w3.org/1999/xlink" xlink:title="ultrafast bootstrap" id="ABBRID0EY5BG" xlink:type="simple">BS</abbrev>) support values. The new species is highlighted in bold.</p></caption><graphic xmlns:xlink="http://www.w3.org/1999/xlink" xlink:href="phytokeys-262-305_article-159097__-g002.jpg" position="float" orientation="portrait" xlink:type="simple" id="oo_1414837.jpg"><uri content-type="original_file" xlink:type="simple">https://binary.pensoft.net/fig/1414837</uri></graphic></fig><table-wrap id="T1" position="float" orientation="portrait"><label>Table 1.</label><caption><p>Morphological comparison of <italic><tp:taxon-name><tp:taxon-name-part taxon-name-part-type="genus" reg="Sedum">S.</tp:taxon-name-part> <tp:taxon-name-part taxon-name-part-type="species" reg="shunhuangense">shunhuangense</tp:taxon-name-part></tp:taxon-name></italic> and its allied species.</p></caption><table id="TID0EVXAG" rules="all"><tbody><tr><th rowspan="1" colspan="2">Traits</th><th rowspan="1" colspan="1">
                  <italic>
                    <tp:taxon-name><tp:taxon-name-part taxon-name-part-type="genus" reg="Sedum">S.</tp:taxon-name-part> <tp:taxon-name-part taxon-name-part-type="species" reg="shunhuangense">shunhuangense</tp:taxon-name-part></tp:taxon-name>
                  </italic>
                </th><th rowspan="1" colspan="1">
                  <italic>
                    <tp:taxon-name><tp:taxon-name-part taxon-name-part-type="genus" reg="Sedum">S.</tp:taxon-name-part> <tp:taxon-name-part taxon-name-part-type="species" reg="alfredii">alfredii</tp:taxon-name-part></tp:taxon-name>
                  </italic>
                </th><th rowspan="1" colspan="1">
                  <italic>
                    <tp:taxon-name><tp:taxon-name-part taxon-name-part-type="genus" reg="Sedum">S.</tp:taxon-name-part> <tp:taxon-name-part taxon-name-part-type="species" reg="wilsonii">wilsonii</tp:taxon-name-part></tp:taxon-name>
                  </italic>
                </th><th rowspan="1" colspan="1">
                  <italic>
                    <tp:taxon-name><tp:taxon-name-part taxon-name-part-type="genus" reg="Sedum">S.</tp:taxon-name-part> <tp:taxon-name-part taxon-name-part-type="species" reg="yangjifengensis">yangjifengensis</tp:taxon-name-part></tp:taxon-name>
                  </italic>
                </th><th rowspan="1" colspan="1">
                  <italic>
                    <tp:taxon-name><tp:taxon-name-part taxon-name-part-type="genus" reg="Sedum">S.</tp:taxon-name-part> <tp:taxon-name-part taxon-name-part-type="species" reg="lipingense">lipingense</tp:taxon-name-part></tp:taxon-name>
                  </italic>
                </th></tr><tr><td rowspan="1" colspan="2">Basal leaves</td><td rowspan="1" colspan="1">Absent</td><td rowspan="1" colspan="1">Absent</td><td rowspan="1" colspan="1">Absent</td><td rowspan="1" colspan="1">Absent</td><td rowspan="1" colspan="1">Present</td></tr><tr><td rowspan="4" colspan="1">Cauline leaves</td><td rowspan="1" colspan="1">Phyllotaxy</td><td rowspan="1" colspan="1">Alternate</td><td rowspan="1" colspan="1">Alternate</td><td rowspan="1" colspan="1">Alternate</td><td rowspan="1" colspan="1">Opposite or seldomly alternative on upper part</td><td rowspan="1" colspan="1">Alternate, sometimes opposite on lateral flowering stem</td></tr><tr><td rowspan="1" colspan="1">Leaf state during flowering</td><td rowspan="1" colspan="1">Lower leaves deciduous</td><td rowspan="1" colspan="1">Lower leaves deciduous</td><td rowspan="1" colspan="1">Lower leaves deciduous</td><td rowspan="1" colspan="1">Lower leaves persistent</td><td rowspan="1" colspan="1">Lower leaves persistent</td></tr><tr><td rowspan="1" colspan="1">Leaf shape</td><td rowspan="1" colspan="1">Narrowly triangular to elliptic</td><td rowspan="1" colspan="1">Linear-cuneate, spatulate, or obovate</td><td rowspan="1" colspan="1">Elliptic to obovate-spatulate</td><td rowspan="1" colspan="1">Suborbiculate or spatulate</td><td rowspan="1" colspan="1">Spatulate-obovate to spatulate-oblanceolate</td></tr><tr><td rowspan="1" colspan="1">Spur at leaf base</td><td rowspan="1" colspan="1">Absent</td><td rowspan="1" colspan="1">Present</td><td rowspan="1" colspan="1">Absent</td><td rowspan="1" colspan="1">Present</td><td rowspan="1" colspan="1">Present</td></tr><tr><td rowspan="1" colspan="2">Apex leaves clustered as inflorescence bracts</td><td rowspan="1" colspan="1">Present</td><td rowspan="1" colspan="1">Absent</td><td rowspan="1" colspan="1">Absent</td><td rowspan="1" colspan="1">Present</td><td rowspan="1" colspan="1">Absent</td></tr><tr><td rowspan="1" colspan="2">Bract shape</td><td rowspan="1" colspan="1">Elliptic or obovate-spatulate</td><td rowspan="1" colspan="1">Linear-cuneate, spatulate, or obovate</td><td rowspan="1" colspan="1">Linear-subspatulate</td><td rowspan="1" colspan="1">Elliptic or obovate</td><td rowspan="1" colspan="1">Obliquely oblanceolate</td></tr><tr><td rowspan="4" colspan="1">Floral characters</td><td rowspan="1" colspan="1">Inflorescence</td><td rowspan="1" colspan="1">Corymbiform cyme</td><td rowspan="1" colspan="1">Corymbiform cyme</td><td rowspan="1" colspan="1">Corymbiform cyme</td><td rowspan="1" colspan="1">Corymbiform cyme</td><td rowspan="1" colspan="1">Scorpioid cyme</td></tr><tr><td rowspan="1" colspan="1">Sepal shape</td><td rowspan="1" colspan="1">Narrowly triangular</td><td rowspan="1" colspan="1">Linear-spatulate</td><td rowspan="1" colspan="1">Ovate</td><td rowspan="1" colspan="1">Clavate or spatulate</td><td rowspan="1" colspan="1">Lanceolate-oblong</td></tr><tr><td rowspan="1" colspan="1">Spur at sepal base</td><td rowspan="1" colspan="1">Absent</td><td rowspan="1" colspan="1">Present</td><td rowspan="1" colspan="1">Absent</td><td rowspan="1" colspan="1">Absent</td><td rowspan="1" colspan="1">Present</td></tr><tr><td rowspan="1" colspan="1">Sepal size</td><td rowspan="1" colspan="1">Subequal, 0.7–1.5 × 0.5–0.8 mm</td><td rowspan="1" colspan="1">Unequal, 3–5 × 1–1.5 mm</td><td rowspan="1" colspan="1">Unequal, 3.5–4.5 × 1.5–1.8 mm</td><td rowspan="1" colspan="1">Unequal, 2.0–4.0 × 1.0–2.0 mm</td><td rowspan="1" colspan="1">Subequal, 2.5–3 × 0.5–0.8 mm</td></tr><tr><td rowspan="2" colspan="1">Appendages</td><td rowspan="1" colspan="1">Scale shape</td><td rowspan="1" colspan="1">Broadly cuneate</td><td rowspan="1" colspan="1">Spatulate-square</td><td rowspan="1" colspan="1">Square-subspatulate</td><td rowspan="1" colspan="1">Obtrapeziform</td><td rowspan="1" colspan="1">Broadly cuneate</td></tr><tr><td rowspan="1" colspan="1">Seed coat ornamentation</td><td rowspan="1" colspan="1">Papillate</td><td rowspan="1" colspan="1">Smooth</td><td rowspan="1" colspan="1">Smooth</td><td rowspan="1" colspan="1">Papillate</td><td rowspan="1" colspan="1">Papillate</td></tr></tbody></table></table-wrap></tp:treatment-sec><ref-list><ref id="B25"><mixed-citation xmlns:xlink="http://www.w3.org/1999/xlink" xlink:type="simple"><person-group><name name-style="western"><surname>Turland</surname><given-names>NJ</given-names></name><name name-style="western"><surname>Wiersema</surname><given-names>JH</given-names></name><name name-style="western"><surname>Barrie</surname><given-names>FR</given-names></name><name name-style="western"><surname>Greuter</surname><given-names>W</given-names></name><name name-style="western"><surname>Hawksworth</surname><given-names>DL</given-names></name><name name-style="western"><surname>Herendeen</surname><given-names>PS</given-names></name><name name-style="western"><surname>Knapp</surname><given-names>S</given-names></name><name name-style="western"><surname>Kusber</surname><given-names>W-H</given-names></name><name name-style="western"><surname>Li</surname><given-names>D-Z</given-names></name><name name-style="western"><surname>Marhold</surname><given-names>K</given-names></name><name name-style="western"><surname>May</surname><given-names>TW</given-names></name><name name-style="western"><surname>McNeill</surname><given-names>J</given-names></name><name name-style="western"><surname>Monro</surname><given-names>AM</given-names></name><name name-style="western"><surname>Prado</surname><given-names>J</given-names></name><name name-style="western"><surname>Price</surname><given-names>MJ</given-names></name><name name-style="western"><surname>Smith</surname><given-names>GF [Eds]</given-names></name></person-group> (<year>2018</year>) International Code of Nomenclature for algae, fungi, and plants (Shenzhen Code). Regnum Vegetabile 159. Koeltz Botanical Books, Glashütten. <ext-link xlink:href="10.12705/Code.2018" ext-link-type="doi" xlink:type="simple">https://doi.org/10.12705/Code.2018</ext-link></mixed-citation></ref><ref id="B12"><mixed-citation xmlns:xlink="http://www.w3.org/1999/xlink" xlink:type="simple">IUCN (<year>2023</year>) Guidelines for using the IUCN Red List categories and criteria, version 14. Prepared by the Standards and Petitions Committee. <ext-link xlink:href="https://www.iucnredlist.org/resources/redlistguidelines" ext-link-type="uri" xlink:type="simple">https://www.iucnredlist.org/resources/redlistguidelines</ext-link> [Accessed 28 July 2023]</mixed-citation></ref></ref-list></tp:taxon-treatment>
